# Supplementary material for: Prolonged Administration of Rudgea viburnoides (Cham.) Benth. Prevents Impairment of Redox Status, Renal Dysfunction, and Cardiovascular Damage in 2K1C-Hypertensive Rats by Inhibiting ACE Activity and NO-GMPC Pathway Activation
Source: Pharmaceutics. 2021 Sep 28;13(10):1579. doi: 10.3390/pharmaceutics13101579 (PMC8537958; doi:10.3390/pharmaceutics13101579)
Supplement: Supplementary file 1 [file pharmaceutics-13-01579-s001.zip]

Archive with 1 entries (1 files):
- pharmaceutics-1384341-supplementary.pdf
